# Supplementary material for: Injection of Autologous Adipose Stromal Vascular Fraction in Combination with Autologous Conditioned Plasma for the Treatment of Advanced Knee Osteoarthritis Significantly Improves Clinical Symptoms
Source: J Clin Med. 2024 May 22;13(11):3031. doi: 10.3390/jcm13113031 (PMC11172752; doi:10.3390/jcm13113031)
Supplement: Supplementary file 1 [file jcm-13-03031-s001.zip]

Archive with 1 entries (1 files):
- jcm-2952680-supplementary.pdf
